# Supplementary material for: Dynamic changes of plasma extracellular vesicle long RNAs during perioperative period of colorectal cancer
Source: Bioengineered. 2021 Jul 16;12(1):3699–710. doi: 10.1080/21655979.2021.1943281 (PMC8806447; doi:10.1080/21655979.2021.1943281)
Supplement: Supplemental Material [file KBIE_A_1943281_SM5043.zip]

Archive with 3 entries (3 files):
- S1.tif
- S2.tif
- Supplementary materialsclean.docx
